# Supplementary material for: 3-(Prop-2-yn-1-yl­oxy)phthalo­nitrile
Source: Acta Crystallogr Sect E Struct Rep Online. 2013 Jun 12;69(Pt 7):o1074. doi: 10.1107/S1600536813015663 (PMC3770356; doi:10.1107/S1600536813015663)
Supplement: Supplementary file 2 [file e-69-o1074-Isup2.hkl]

#
# h,k,l, Fc-squared, Fo-squared, sigma(Fo-squared) and status flag
#
data_I
_shelx_title ' CN'
_shelx_refln_list_code          4
_shelx_F_calc_maximum      163.95
_exptl_crystal_F_000       376.00
_reflns_d_resolution_high  0.8200
 
loop_
 _symmetry_equiv_pos_as_xyz
 'x, y, z'
 '-x+1/2, y+1/2, -z+1/2'
 '-x, -y, -z'
 'x-1/2, -y-1/2, z-1/2'
 
_cell_length_a     4.0136
_cell_length_b     6.8328
_cell_length_c    33.8457
_cell_angle_alpha  90.000
_cell_angle_beta   90.774
_cell_angle_gamma  90.000
 
_shelx_F_squared_multiplier     1.000
 
loop_
 _refln_index_h
 _refln_index_k
 _refln_index_l
 _refln_F_squared_calc
 _refln_F_squared_meas
 _refln_F_squared_sigma
 _refln_observed_status
   2   0   0       48.11       54.24      7.48 o
   4   0   0       12.99       11.41      2.71 o
   1   1   0     2663.75     2627.24    128.80 o
   2   1   0        0.37        0.21      0.54 o
   3   1   0       25.00       24.69      1.90 o
   4   1   0       19.79       47.48      5.37 o
   0   2   0    10354.94     9967.20    889.84 o
   1   2   0      196.09      214.21      6.79 o
   2   2   0      645.51      657.04     20.00 o
   3   2   0        4.89        5.57      1.12 o
   4   2   0        0.56        0.86      1.69 o
   1   3   0        3.87        3.59      0.55 o
   2   3   0        7.87        9.89      0.91 o
   3   3   0        2.09        6.00      1.43 o
   4   3   0        0.00        0.61      1.49 o
   0   4   0       58.96       40.06      5.08 o
   1   4   0      272.03      261.81     10.08 o
   2   4   0        2.50        3.17      0.97 o
   3   4   0        0.38       -0.54      1.15 o
   4   4   0        0.08       -0.80      1.69 o
   1   5   0       29.62       40.12      3.77 o
   2   5   0        2.72        6.96      6.09 o
   3   5   0       15.21       32.12      4.68 o
   0   6   0      609.50      504.94     40.62 o
   1   6   0       81.26      125.85      9.37 o
   2   6   0       15.51       10.36      2.15 o
   3   6   0       18.95       22.94      4.80 o
   1   7   0      116.74       95.40      8.08 o
   2   7   0       10.08        7.69      2.69 o
   0   8   0        1.86       29.62      6.77 o
   1   8   0       17.51        9.80      3.29 o
  -3   0   1      306.47      296.30     26.52 o
  -1   0   1     7196.78     6375.16    402.59 o
   1   0   1     3121.89     2745.36    211.57 o
   3   0   1      169.88      173.16     11.44 o
  -4   1   1       26.47       45.74      5.54 o
  -3   1   1       27.33       29.01      2.02 o
  -2   1   1      288.84      297.05     11.38 o
  -1   1   1     1020.35      950.91     30.80 o
   0   1   1     1172.12     1286.37     83.10 o
   1   1   1      265.86      262.90     18.12 o
   2   1   1        0.64        0.36      0.57 o
   3   1   1       19.27       26.94      2.68 o
   4   1   1       15.60       29.42      4.57 o
  -4   2   1        1.15        7.90      2.79 o
  -3   2   1        0.00        0.16      0.74 o
  -2   2   1       11.81       21.20      2.06 o
  -1   2   1       20.24       14.59      1.26 o
   0   2   1       61.89      107.62      6.38 o
   1   2   1        1.36        1.50      0.39 o
   2   2   1       63.54       69.34      3.12 o
   3   2   1       26.12       26.19      1.81 o
   4   2   1        5.87        8.56      2.20 o
  -4   3   1        3.87        5.88      3.24 o
  -3   3   1       24.08       30.29      4.23 o
  -2   3   1        2.52        4.95      0.72 o
  -1   3   1       12.01       10.02      1.64 o
   0   3   1       16.74       21.81      1.65 o
   1   3   1       55.99       60.11      2.54 o
   2   3   1       25.14       28.56      1.59 o
   3   3   1        0.61        1.72      1.06 o
   4   3   1        0.08        0.68      1.62 o
  -4   4   1        0.01       -0.15      1.55 o
  -3   4   1        9.65       14.00      2.83 o
  -2   4   1       51.61       48.61      2.27 o
  -1   4   1        8.12        9.92      1.57 o
   0   4   1        1.66        1.11      1.18 o
   1   4   1       25.35       17.64      2.12 o
   2   4   1       63.28       65.71      3.58 o
   3   4   1       29.67       23.04      2.59 o
   4   4   1        5.07        7.14      2.32 o
  -3   5   1       25.10       18.47      3.37 o
  -2   5   1       86.09       75.00      4.23 o
  -1   5   1      220.46      220.86     14.05 o
   0   5   1       52.41       50.08      3.34 o
   1   5   1        0.93        5.76      1.26 o
   2   5   1       65.67       74.93      5.10 o
   3   5   1       30.18       21.95      3.77 o
  -3   6   1       21.94       52.07      6.30 o
  -2   6   1       22.02       17.83      2.65 o
  -1   6   1      257.01      276.82     16.86 o
   0   6   1      119.11       87.60      7.08 o
   2   6   1       18.28       23.18      2.65 o
   3   6   1        0.11        0.81      1.24 o
  -2   7   1        7.39       11.58      5.50 o
  -1   7   1       29.35       19.08      3.86 o
   0   7   1      257.74      359.15     23.64 o
   1   7   1       52.72       49.72      6.14 o
   2   7   1        8.29       16.73      3.07 o
  -1   8   1        2.11        0.51      1.66 o
   0   8   1        0.35        0.18      1.29 o
   1   8   1        3.12        6.23      2.23 o
  -4   0   2       41.40       43.30      4.74 o
  -2   0   2      302.47      264.48     13.12 o
   0   0   2       14.92       -3.39      2.82 o
   2   0   2        0.00        0.92      0.73 o
   4   0   2       60.38       58.67      8.46 o
  -4   1   2       20.14       26.71      4.26 o
  -3   1   2        4.02        5.27      1.15 o
  -2   1   2      561.38      514.04     21.69 o
  -1   1   2       38.05       35.94      1.79 o
   0   1   2     1415.42     1364.78     53.95 o
   1   1   2     1883.11     1889.11     84.72 o
   2   1   2     1077.27     1105.37     36.58 o
   3   1   2       40.16       42.58      2.43 o
   4   1   2        2.86        2.68      1.26 o
  -4   2   2        0.30        0.67      1.33 o
  -3   2   2       23.86       29.71      2.18 o
  -2   2   2        1.45        2.80      0.73 o
  -1   2   2        1.23        0.90      0.35 o
   0   2   2     1008.55     1103.97     42.60 o
   1   2   2      306.64      294.42     11.61 o
   2   2   2      424.76      446.03     13.81 o
   3   2   2       48.70       45.63      3.18 o
   4   2   2        8.62       11.50      2.61 o
  -4   3   2        9.18       13.68      3.25 o
  -3   3   2       34.24       35.71      2.46 o
  -2   3   2       54.58       48.48      2.16 o
  -1   3   2      272.92      256.41      8.13 o
   0   3   2       82.76       97.62      6.78 o
   1   3   2      134.35      135.66      5.04 o
   2   3   2        7.85       11.46      1.21 o
   3   3   2       88.03       96.46      5.58 o
   4   3   2        2.36        6.49      2.82 o
  -4   4   2       11.73       25.67      6.77 o
  -3   4   2        1.34        6.05      2.24 o
  -2   4   2       51.77       36.20      2.42 o
  -1   4   2        0.00        0.50      0.57 o
   0   4   2       61.56       61.37      3.41 o
   1   4   2        8.46        9.10      1.38 o
   2   4   2       87.39       68.45      3.99 o
   3   4   2       51.83       42.78      4.59 o
   4   4   2        0.94        0.66      1.96 o
  -3   5   2       27.81       35.26      5.78 o
  -2   5   2       31.76       33.95      2.57 o
  -1   5   2        4.17        4.63      1.51 o
   0   5   2      162.58      172.33     12.54 o
   1   5   2      295.93      296.98     12.76 o
   2   5   2      220.95      232.93      9.54 o
   3   5   2        3.22        6.16      2.21 o
  -3   6   2        0.92        0.54      1.22 o
  -2   6   2       27.29       19.28      3.63 o
  -1   6   2       69.26       52.02      4.86 o
   0   6   2       80.55      140.51     10.17 o
   1   6   2      311.49      328.74     14.55 o
   2   6   2        1.17        0.56      1.02 o
   3   6   2        2.48        5.52      1.79 o
  -2   7   2        0.56        1.63      1.36 o
  -1   7   2       10.23        5.08      2.39 o
   0   7   2        0.65       12.29      2.07 o
   1   7   2        1.51        4.74      5.31 o
   2   7   2        8.85       21.75      5.25 o
  -1   8   2        2.54        4.61      1.76 o
   0   8   2        2.09        4.15      1.70 o
   1   8   2       36.37       28.24      5.06 o
  -3   0   3      105.76      120.52     11.85 o
  -1   0   3      436.70      396.06     21.21 o
   1   0   3     3651.66     4042.31    312.55 o
   3   0   3       67.65       60.51      5.01 o
  -4   1   3        2.47        2.93      1.27 o
  -3   1   3        1.89        1.87      0.78 o
  -2   1   3        1.60        6.35      1.30 o
  -1   1   3      524.38      492.20     18.07 o
   0   1   3     2504.34     2499.43    109.33 o
   1   1   3    26881.00    26828.89    930.22 o
   2   1   3     1117.39     1169.53     38.39 o
   3   1   3       45.11       48.43      3.62 o
   4   1   3        4.95        2.67      1.31 o
  -4   2   3       18.53       45.08      5.48 o
  -3   2   3       44.77       38.13      3.79 o
  -2   2   3      241.13      229.94      9.14 o
  -1   2   3      342.65      359.95     12.08 o
   0   2   3        2.05       -0.41      0.62 o
   1   2   3      644.76      743.77     23.85 o
   2   2   3      612.52      661.60     18.70 o
   3   2   3       33.41       35.05      2.25 o
   4   2   3        0.31        2.35      2.68 o
  -4   3   3        6.48        7.83      2.20 o
  -3   3   3        0.35        1.67      0.85 o
  -2   3   3      150.57      140.82      4.93 o
  -1   3   3      139.15      144.89      4.87 o
   0   3   3      194.36      236.68      8.79 o
   1   3   3      860.63      906.05     27.77 o
   2   3   3      201.39      164.94      7.03 o
   3   3   3       49.99       45.61      3.77 o
   4   3   3        4.78       27.67      4.61 o
  -4   4   3       29.90       61.21      9.31 o
  -3   4   3        5.49        6.79      2.26 o
  -2   4   3      117.79      101.29      6.77 o
  -1   4   3       81.83       79.63      3.35 o
   0   4   3        1.38        1.25      0.73 o
   1   4   3       30.57       27.32      2.97 o
   2   4   3       38.47       28.37      2.65 o
   4   4   3        1.67        4.04      2.30 o
  -3   5   3        2.51        8.68      2.64 o
  -2   5   3       43.92       38.34      2.70 o
  -1   5   3       60.89       58.83      4.98 o
   0   5   3        7.35        7.93      1.95 o
   1   5   3      123.19      110.38      7.78 o
   2   5   3      323.64      255.54     12.85 o
   3   5   3        0.01        2.40      1.30 o
  -3   6   3        0.36        1.48      1.83 o
  -2   6   3        0.00        1.12      1.00 o
  -1   6   3       50.06       86.75      7.06 o
   0   6   3       27.43       32.86      2.87 o
   1   6   3      241.72      262.28     26.55 o
   2   6   3       12.02       15.73      3.64 o
   3   6   3        0.01        0.73      1.31 o
  -2   7   3        4.54        6.45      1.81 o
  -1   7   3        1.36        1.13      1.25 o
   0   7   3      144.28      227.91     15.86 o
   1   7   3       82.83       76.03      7.06 o
   2   7   3        0.49        0.06      1.45 o
  -1   8   3        0.07        0.55      1.22 o
   0   8   3        3.56        3.05      1.50 o
   1   8   3       13.38        9.57      3.29 o
  -4   0   4       44.94       41.68      4.77 o
  -2   0   4      102.74      107.46      5.86 o
   0   0   4     2901.82     2126.31    129.51 o
   2   0   4      387.69      360.45     21.27 o
   4   0   4        0.20        1.97      2.82 o
  -4   1   4        0.00        0.05      1.02 o
  -3   1   4       39.74       38.26      2.70 o
  -2   1   4     1131.03     1076.76     39.59 o
  -1   1   4      619.52      564.79     19.09 o
   0   1   4      702.85      731.16     92.10 o
   1   1   4     1180.34     1426.98     55.10 o
   2   1   4      128.88      130.02      4.77 o
   3   1   4        7.77        9.03      1.07 o
   4   1   4       18.19       17.18      2.21 o
  -4   2   4       10.09        7.06      2.49 o
  -3   2   4       93.16      113.53      6.19 o
  -2   2   4        0.28        2.86      1.34 o
  -1   2   4      139.04      141.15      5.85 o
   0   2   4      316.60      342.77     16.87 o
   1   2   4        2.89        2.19      0.44 o
   2   2   4        4.12        3.87      0.79 o
   3   2   4       23.46       28.51      3.83 o
   4   2   4        6.27        6.84      2.05 o
  -4   3   4        0.25        1.68      1.61 o
  -3   3   4        5.73        2.50      1.52 o
  -2   3   4        0.02        0.89      0.51 o
  -1   3   4        2.94        1.82      1.01 o
   0   3   4       25.81       22.85      4.25 o
   1   3   4      224.50      229.48      7.98 o
   2   3   4        0.89        1.86      0.54 o
   3   3   4       51.62       49.79      4.05 o
   4   3   4       18.03       19.18      5.08 o
  -4   4   4        2.07        3.36      4.65 o
  -3   4   4       13.72       28.57      7.36 o
  -2   4   4      169.27      137.40      6.37 o
  -1   4   4        3.68        4.27      0.83 o
   0   4   4       87.44       84.49      8.18 o
   1   4   4       54.97       57.63      3.48 o
   2   4   4       14.28       22.25      2.47 o
   3   4   4       92.16      103.18      5.72 o
   4   4   4       15.54        9.59      3.95 o
  -3   5   4        6.26        7.54      1.98 o
  -2   5   4       54.60       37.53      2.79 o
  -1   5   4      345.15      374.61     20.12 o
   0   5   4       40.99       45.24      3.79 o
   1   5   4        3.47       12.05      8.18 o
   2   5   4        9.05       22.49      2.82 o
   3   5   4        1.43        0.89      1.10 o
  -3   6   4        1.66        1.21      1.48 o
  -2   6   4        1.19        1.13      0.83 o
  -1   6   4        0.24        0.48      0.87 o
   0   6   4      321.18      339.29     29.89 o
   1   6   4       42.80       67.87      5.86 o
   2   6   4        0.90        0.70      1.28 o
   3   6   4        2.63        4.68      2.89 o
  -2   7   4       16.92       51.90      7.62 o
  -1   7   4       10.04       22.46      4.15 o
   0   7   4       30.02       39.09      3.37 o
   1   7   4       74.42       81.91      8.60 o
   2   7   4        4.90        9.84      2.67 o
  -1   8   4        1.17        2.04      1.97 o
   0   8   4        4.68        6.78      1.93 o
   1   8   4       58.98       69.71      8.58 o
  -3   0   5      142.17      135.24      9.57 o
  -1   0   5     1734.28     1395.15     83.68 o
   1   0   5        7.00        7.34      0.62 o
  -4   1   5        6.39        6.30      1.95 o
  -3   1   5       60.18       67.43      3.55 o
  -2   1   5       17.94       19.95      1.74 o
  -1   1   5      154.91      103.82      4.69 o
   0   1   5        3.63        3.82      0.64 o
   1   1   5      125.14      127.38      4.35 o
   2   1   5      102.22      114.02      3.87 o
   3   1   5        1.27        0.88      0.63 o
   4   1   5        0.88        1.44      1.19 o
  -4   2   5        6.97        8.22      2.69 o
  -3   2   5       30.80       43.19      3.53 o
  -2   2   5        0.38        0.16      0.48 o
  -1   2   5      795.82      798.49     41.23 o
   0   2   5      495.98      552.12     21.43 o
   1   2   5      125.56      177.13      9.53 o
   2   2   5     1055.93     1103.17     30.89 o
   3   2   5      148.55      243.01     13.24 o
   4   2   5        0.01       -0.07      1.69 o
  -4   3   5       27.23       29.53      4.66 o
  -3   3   5        9.36       11.27      1.70 o
  -2   3   5        5.64        3.52      0.78 o
  -1   3   5      286.75      302.31      9.48 o
   0   3   5      250.36      255.73     10.81 o
   1   3   5      215.58      198.58      7.65 o
   2   3   5       44.81       47.98      2.23 o
   3   3   5       27.49       25.97      4.59 o
  -4   4   5        5.07        2.32      2.96 o
  -3   4   5        0.96        1.03      0.84 o
  -2   4   5       88.54       85.30      3.45 o
  -1   4   5      125.53      117.99      4.21 o
   0   4   5       26.96       41.24      3.57 o
   1   4   5      293.40      289.35     11.28 o
   2   4   5      428.04      455.11     17.42 o
   3   4   5      190.86      194.84      9.47 o
   4   4   5        0.37        2.24      2.14 o
  -3   5   5       26.01       53.47      5.54 o
  -2   5   5        0.28       -0.03      0.64 o
  -1   5   5       53.73       37.18      2.70 o
   0   5   5        8.32        6.68      1.31 o
   1   5   5      187.60      180.77      8.44 o
   2   5   5      243.19      253.09     11.46 o
   3   5   5       15.23       21.27      2.65 o
  -3   6   5        1.84       14.73      3.53 o
  -2   6   5       45.55       35.55      3.27 o
  -1   6   5        5.11        7.48      1.50 o
   0   6   5        0.97        1.59      1.10 o
   1   6   5        7.48       14.94      5.33 o
   2   6   5        2.41        1.25      1.39 o
   3   6   5        0.60        0.92      1.48 o
  -2   7   5        2.38        2.83      1.29 o
  -1   7   5        4.42       25.11      3.16 o
   0   7   5       24.58       27.64      3.12 o
   1   7   5        1.95        2.47      3.24 o
   2   7   5       13.14       20.68      3.53 o
  -1   8   5       10.56        8.54      2.32 o
   0   8   5       10.89       15.06      4.93 o
   1   8   5        5.81       20.51     16.93 o
  -4   0   6        0.01       -0.71      1.40 o
  -2   0   6      101.24       89.04      5.04 o
   0   0   6      822.82      595.49     36.59 o
   2   0   6     1750.24     1742.00     99.93 o
   4   0   6       34.65       44.04      8.46 o
  -4   1   6        8.34        7.24      1.76 o
  -3   1   6       29.08       37.74      3.50 o
  -2   1   6      187.27      171.79      6.91 o
  -1   1   6      270.52      204.46      9.03 o
   0   1   6       31.19       23.82      1.72 o
   1   1   6     1456.79     1730.41     64.42 o
   2   1   6      187.91      204.86      8.32 o
   3   1   6        7.10        4.82      1.13 o
   4   1   6        1.07        2.82      1.88 o
  -4   2   6        0.35        0.55      1.15 o
  -3   2   6       19.66       23.33      2.24 o
  -2   2   6        9.22        8.95      1.11 o
  -1   2   6       23.68       12.29      1.33 o
   0   2   6       46.68       39.20      2.28 o
   1   2   6      279.86      339.15     15.70 o
   2   2   6     2369.63     2538.70     74.34 o
   3   2   6      463.52      622.45     31.65 o
   4   2   6        0.03        1.28      1.47 o
  -4   3   6        4.76        9.59      2.79 o
  -3   3   6      112.59       89.77      6.88 o
  -2   3   6       22.64       25.00      1.78 o
  -1   3   6     1561.55     1604.46     48.32 o
   0   3   6        2.59        4.50      1.24 o
   1   3   6       49.18       56.44      2.66 o
   2   3   6      178.70      188.19      7.76 o
   3   3   6      166.69      133.62      9.17 o
   4   3   6        2.12        9.59      3.67 o
  -4   4   6        3.95        4.78      2.37 o
  -3   4   6        3.20        4.05      1.00 o
  -2   4   6        9.21        5.90      1.14 o
  -1   4   6        1.74        4.87      0.74 o
   0   4   6      807.83      899.09     32.13 o
   1   4   6       39.92       44.84      2.76 o
   2   4   6        3.88        6.63      1.56 o
   3   4   6      185.36      121.53      8.86 o
   4   4   6       19.21       23.23     13.82 o
  -3   5   6       42.06       72.70      6.77 o
  -2   5   6        1.49       -0.26      0.63 o
  -1   5   6        5.28       12.12      2.31 o
   0   5   6        3.71        3.70      1.47 o
   1   5   6      114.86      118.28      5.43 o
   2   5   6      219.62      257.47     24.22 o
   3   5   6       11.55        9.71      1.98 o
  -3   6   6        0.92        1.85      1.76 o
  -2   6   6       14.90       13.25      1.64 o
  -1   6   6        6.92        9.65      1.27 o
   0   6   6       17.53       15.62      2.17 o
   1   6   6        7.27        8.28      1.62 o
   2   6   6        3.15        1.45      1.42 o
   3   6   6       17.06       36.73      5.68 o
  -2   7   6        3.30        5.98      1.59 o
  -1   7   6        1.35        0.77      0.92 o
   0   7   6        8.78        9.33      2.24 o
   1   7   6       17.51       10.34      2.91 o
   2   7   6       26.75       27.85      4.07 o
  -1   8   6        0.06        0.77      1.08 o
   0   8   6       10.95       25.26      4.37 o
   1   8   6       18.24       17.86      4.47 o
  -3   0   7       89.75       95.58      7.38 o
  -1   0   7     5287.73     4507.19    240.36 o
   1   0   7      649.10      685.23     24.88 o
   3   0   7       11.57       11.13      3.81 o
  -4   1   7        7.01        7.28      2.49 o
  -3   1   7        3.47        2.85      0.92 o
  -2   1   7       13.21       15.38      1.18 o
  -1   1   7     1126.28     1075.25     35.98 o
   0   1   7        9.30        9.23      0.91 o
   1   1   7        0.10        4.25      0.82 o
   2   1   7      146.28      149.07      5.26 o
   3   1   7        7.52        9.53      1.23 o
   4   1   7        3.39        4.28      1.78 o
  -4   2   7        0.06        0.50      1.39 o
  -3   2   7       18.32       30.10      3.11 o
  -2   2   7      229.89      223.24     10.19 o
  -1   2   7     1715.88     1595.89     53.53 o
   0   2   7     1263.64     1274.78     44.90 o
   1   2   7       21.09       12.03      1.39 o
   2   2   7      248.99      289.70      8.86 o
   3   2   7       30.21       40.34      3.47 o
   4   2   7       19.09       22.28      3.32 o
  -4   3   7       81.16       64.32      9.03 o
  -3   3   7        0.02        1.94      0.99 o
  -2   3   7       90.79      105.86      5.38 o
  -1   3   7       56.65       33.25      2.55 o
   0   3   7      483.72      525.93     19.14 o
   1   3   7      223.78      231.29      8.85 o
   2   3   7       38.84       40.52      2.36 o
   3   3   7       23.66       35.05      3.09 o
   4   3   7       59.40       53.03      7.62 o
  -4   4   7        0.05        1.92      1.53 o
  -3   4   7       41.70       37.97      2.46 o
  -2   4   7       27.80       30.49      1.85 o
  -1   4   7      248.18      265.10      8.75 o
   0   4   7      529.82      512.76     32.39 o
   1   4   7      144.52      155.92      7.23 o
   2   4   7       15.15       37.50      4.09 o
   3   4   7       28.91       39.22      3.27 o
   4   4   7        0.43        3.67      2.30 o
  -3   5   7        0.00        0.52      1.06 o
  -2   5   7        0.00       -0.34      0.58 o
  -1   5   7        3.93        3.27      0.81 o
   0   5   7       41.25       45.65      3.30 o
   1   5   7      122.31      117.28      8.06 o
   2   5   7       50.73       58.08      4.49 o
   3   5   7        0.01       -0.49      1.19 o
  -3   6   7       17.68       34.55      5.29 o
  -2   6   7        0.92        1.57      1.37 o
  -1   6   7       47.41       34.60      3.15 o
   0   6   7      165.03      163.78     17.73 o
   1   6   7       10.44        9.30      1.67 o
   2   6   7        1.87        3.52      1.72 o
   3   6   7        0.30        1.54      1.59 o
  -2   7   7        0.05        1.57      1.20 o
  -1   7   7        0.60        0.34      0.97 o
   0   7   7        2.26        1.26      1.16 o
   1   7   7       76.05       73.89      5.98 o
   2   7   7        2.42        2.07      1.78 o
  -1   8   7       11.75        7.45      2.32 o
   0   8   7        6.81        9.18      2.36 o
   1   8   7        0.79        2.08      1.88 o
  -4   0   8        0.08       -0.14      1.60 o
  -2   0   8      215.34      209.64     10.85 o
   0   0   8       34.05       37.23      3.24 o
   2   0   8      309.22      310.59     15.89 o
   4   0   8        3.23        4.19      2.24 o
  -4   1   8        1.12        2.00      1.48 o
  -3   1   8       16.42       17.72      1.78 o
  -2   1   8      191.87      186.55      7.56 o
  -1   1   8       14.45       14.81      0.92 o
   0   1   8     1716.64     1602.11     59.66 o
   1   1   8      326.61      344.71     11.61 o
   2   1   8        3.97        5.33      0.64 o
   3   1   8       25.15       30.57      3.21 o
   4   1   8        0.09        1.90      1.55 o
  -4   2   8        1.55        3.00      2.17 o
  -3   2   8        7.46        7.21      1.23 o
  -2   2   8       32.01       37.29      2.14 o
  -1   2   8      280.94      241.68     10.75 o
   0   2   8      408.84      446.47     15.89 o
   1   2   8      286.62      318.03     13.07 o
   2   2   8        0.21        1.90      0.56 o
   3   2   8       35.18       40.34      2.54 o
   4   2   8       14.61       18.69      2.90 o
  -4   3   8       13.92       24.30     14.10 o
  -3   3   8       85.11       82.38      6.01 o
  -2   3   8       12.38       21.66      2.21 o
  -1   3   8       27.04       16.11      1.58 o
   0   3   8      868.81     1002.85     47.39 o
   1   3   8       22.35       12.91      1.65 o
   2   3   8       36.77       35.25      2.31 o
   3   3   8      643.52      805.29     49.86 o
   4   3   8        4.33       10.16      3.95 o
  -4   4   8       29.83       19.18      5.64 o
  -3   4   8       21.42       20.85      1.99 o
  -2   4   8       25.33       32.34      3.13 o
  -1   4   8        7.38        6.81      1.14 o
   0   4   8      146.82      166.06      8.31 o
   1   4   8       16.51       11.88      1.85 o
   2   4   8      204.84      213.87     11.56 o
   3   4   8       45.41       57.53      4.03 o
   4   4   8       85.04       59.24      8.74 o
  -3   5   8       11.23       16.31      4.03 o
  -2   5   8        3.17        5.22      1.06 o
  -1   5   8       77.77       61.82      3.63 o
   0   5   8       21.25       20.84      2.01 o
   1   5   8       12.82       14.07      3.21 o
   2   5   8       24.97       42.91      4.79 o
   3   5   8        6.28       17.92      3.69 o
  -3   6   8        8.58       12.57      2.69 o
  -2   6   8       26.02       20.18      2.45 o
  -1   6   8        0.10       -0.08      0.62 o
   0   6   8        2.61       24.10      8.04 o
   1   6   8       10.76       10.40      1.76 o
   2   6   8        3.30        5.97      2.20 o
   3   6   8        5.56        3.76      1.95 o
  -2   7   8        2.13        3.00      1.60 o
  -1   7   8        9.12        8.61      3.01 o
   0   7   8       12.64       11.39      3.29 o
   1   7   8        0.01        2.11      1.61 o
   2   7   8       16.35       41.08      5.97 o
  -1   8   8        0.95        1.93      1.41 o
   0   8   8        0.01        0.05      1.22 o
  -3   0   9      180.83      172.55      9.54 o
  -1   0   9      379.51      317.03     24.79 o
   1   0   9       23.77       45.63      2.51 o
   3   0   9       13.75       11.36      1.96 o
  -4   1   9        1.54        2.07      1.48 o
  -3   1   9       14.13       14.12      1.79 o
  -2   1   9        1.72        2.51      0.59 o
  -1   1   9      629.04      548.04     18.68 o
   0   1   9        4.76        4.31      0.79 o
   1   1   9       32.32       21.79      1.39 o
   2   1   9       49.17       60.35      2.45 o
   3   1   9       80.57       83.74      6.04 o
   4   1   9        8.31       20.33      3.86 o
  -4   2   9       18.53       24.10      3.99 o
  -3   2   9       80.13       72.78      3.81 o
  -2   2   9      167.23      174.88      6.58 o
  -1   2   9      117.51       74.00      3.69 o
   0   2   9     1458.05     1533.81     48.27 o
   1   2   9      357.14      396.18     16.12 o
   2   2   9       59.84       75.57      3.97 o
   3   2   9       27.32       31.16      2.33 o
   4   2   9        0.74        0.34      1.43 o
  -4   3   9       11.55       11.42      3.19 o
  -3   3   9        4.69        4.92      1.23 o
  -2   3   9       12.02        9.30      1.23 o
  -1   3   9       10.34       11.33      1.08 o
   0   3   9      392.33      429.57     15.76 o
   1   3   9      361.20      476.18     22.14 o
   2   3   9      309.88      334.28     15.11 o
   3   3   9       96.92      109.48      5.92 o
   4   3   9      223.62      154.30     15.80 o
  -4   4   9        6.20       18.34      5.36 o
  -3   4   9        1.41       10.36      3.48 o
  -2   4   9       79.13       85.01      7.19 o
  -1   4   9       62.80       63.05      2.91 o
   0   4   9      303.22      299.96     18.12 o
   1   4   9      138.36      148.73      7.98 o
   2   4   9        7.54       15.66      3.24 o
   3   4   9      198.18      218.62     19.46 o
   4   4   9        2.68        3.25      5.92 o
  -3   5   9        3.35        3.78      1.24 o
  -2   5   9        0.60        0.59      0.71 o
  -1   5   9       37.07       36.42      1.99 o
   0   5   9        3.36        3.13      2.00 o
   1   5   9      255.04      245.83     10.99 o
   2   5   9        8.57        8.33      2.10 o
   3   5   9       12.32       24.20      4.29 o
  -3   6   9        0.58       24.41      4.94 o
  -2   6   9        6.31        6.85      1.39 o
  -1   6   9        1.30        1.78      0.90 o
   0   6   9        0.31       -0.09      0.93 o
   1   6   9        0.77       -0.15      0.91 o
   2   6   9        0.13        0.75      1.39 o
   3   6   9        6.88        6.77      2.36 o
  -2   7   9        1.25        2.91      1.30 o
  -1   7   9       47.71       39.39      4.33 o
   0   7   9        3.98        5.33      2.00 o
   1   7   9       11.51       13.56      4.06 o
   2   7   9        1.75       15.47      3.77 o
   0   8   9        1.30        2.31      1.53 o
  -4   0  10       12.36        5.92      3.67 o
  -2   0  10      123.39      110.74      6.18 o
   0   0  10     2966.76     2834.79    180.74 o
   2   0  10       18.48       18.12      1.96 o
   4   0  10        4.20        6.23      2.44 o
  -4   1  10        5.30        7.35      2.27 o
  -3   1  10        0.82        2.15      0.93 o
  -2   1  10      243.66      231.80      8.42 o
  -1   1  10      184.08      158.75      5.79 o
   0   1  10     2799.63     2672.04     88.71 o
   1   1  10      352.37      363.23     12.16 o
   2   1  10      402.04      420.41     13.14 o
   3   1  10        1.90        2.25      0.93 o
   4   1  10        3.70        3.10      1.51 o
  -4   2  10       48.92       34.25      5.06 o
  -3   2  10       27.52       37.00      2.56 o
  -2   2  10       28.33       35.91      1.91 o
  -1   2  10       21.97       24.26      1.33 o
   0   2  10     1019.27     1123.91     39.87 o
   1   2  10      164.83      152.09      7.53 o
   2   2  10        1.45        1.77      0.83 o
   3   2  10       78.96       82.05      4.52 o
   4   2  10       12.13       15.51      5.36 o
  -4   3  10        9.20       10.31      2.41 o
  -3   3  10       66.12       73.64      5.78 o
  -2   3  10        8.93        6.67      1.06 o
  -1   3  10      235.20      258.90     12.66 o
   0   3  10       53.25       48.84      2.67 o
   1   3  10     1689.74     1763.52     69.66 o
   2   3  10       95.19       76.10      6.23 o
   3   3  10       16.71       19.19      2.73 o
   4   3  10       23.72       35.54      6.77 o
  -4   4  10        3.49        2.68      1.99 o
  -3   4  10        9.56       14.33      3.67 o
  -2   4  10       50.37       39.95      2.26 o
  -1   4  10        0.23        0.93      0.55 o
   0   4  10       59.36       51.26      4.29 o
   1   4  10       66.68       63.86      4.88 o
   2   4  10      123.93      102.02      9.59 o
   3   4  10       28.70       34.95      3.63 o
   4   4  10        0.10        2.82      3.67 o
  -3   5  10       19.45        8.53      2.00 o
  -2   5  10       74.56       51.62      3.90 o
  -1   5  10        8.09        6.08      1.72 o
   0   5  10       99.83      102.18      4.71 o
   1   5  10      125.97      102.14      6.32 o
   2   5  10        1.12        1.80      1.26 o
   3   5  10        0.27        1.16      1.36 o
  -3   6  10        0.76        0.83      1.21 o
  -2   6  10        4.08        5.94      1.79 o
  -1   6  10        1.28        1.92      1.01 o
   0   6  10        0.07        0.62      1.12 o
   1   6  10        1.52        2.43      1.09 o
   2   6  10        9.06       10.25      3.24 o
   3   6  10        9.15       11.29      2.70 o
  -2   7  10       18.94       14.87      2.39 o
  -1   7  10        6.25       26.86      4.37 o
   0   7  10       10.25       19.25      6.27 o
   1   7  10       40.00       30.28      4.77 o
   2   7  10       18.71       28.58      4.34 o
   0   8  10        0.56       -0.89      1.14 o
  -3   0  11        4.64       10.76      2.52 o
  -1   0  11       15.95       11.85      1.60 o
   1   0  11      546.41      615.21     22.48 o
   3   0  11       18.82       25.76      4.37 o
  -4   1  11       12.40       12.11      2.61 o
  -3   1  11        4.43        5.69      1.17 o
  -2   1  11        0.02        2.60      0.60 o
  -1   1  11      258.07      249.76      8.80 o
   0   1  11      270.06      241.55      8.57 o
   1   1  11     1057.69     1215.45     42.97 o
   2   1  11      115.73      129.13      4.85 o
   3   1  11       21.96       23.46      3.28 o
   4   1  11        1.90        1.84      1.40 o
  -4   2  11        0.62        3.80      3.95 o
  -3   2  11        0.20        1.52      0.99 o
  -2   2  11      126.82      131.80      5.18 o
  -1   2  11       43.54       48.69      2.51 o
   0   2  11       15.74       27.91      1.84 o
   1   2  11      758.17      778.61     60.25 o
   2   2  11        0.69        2.83      0.89 o
   3   2  11       71.02       76.09      3.88 o
   4   2  11       53.33       82.47      7.75 o
  -4   3  11       12.72       12.73      2.64 o
  -3   3  11        2.90        4.67      1.59 o
  -2   3  11        1.46        2.08      0.80 o
  -1   3  11        0.43        0.55      0.61 o
   0   3  11      403.87      431.20     14.21 o
   1   3  11      155.69      151.00      6.78 o
   2   3  11        0.79        2.26      1.83 o
   3   3  11       16.43       22.41      2.96 o
   4   3  11       78.96       89.04     17.77 o
  -4   4  11        0.00        1.86      1.96 o
  -3   4  11       84.16       99.27      6.83 o
  -2   4  11      131.86      123.26      6.52 o
  -1   4  11        0.07        0.20      0.46 o
   0   4  11        1.35        2.28      1.53 o
   1   4  11       88.08      108.19      6.16 o
   2   4  11        1.37       13.26      3.95 o
   3   4  11        0.26        1.18      1.34 o
   4   4  11       35.67       69.96     11.00 o
  -3   5  11        7.50        5.30      1.38 o
  -2   5  11       47.72       41.05      2.69 o
  -1   5  11       35.04       30.53      2.77 o
   0   5  11       23.15       18.42      2.33 o
   1   5  11        2.48        3.36      1.15 o
   2   5  11        1.36        1.31      1.40 o
   3   5  11        8.66       10.63      4.41 o
  -3   6  11        2.85        2.23      1.36 o
  -2   6  11       30.60       24.04      3.19 o
  -1   6  11        4.43        5.73      1.33 o
   0   6  11        2.75        3.56      3.23 o
   1   6  11       15.29       23.19      2.74 o
   2   6  11        4.41       11.82      3.09 o
   3   6  11       23.10       56.57      6.66 o
  -2   7  11       13.89       16.16      3.26 o
  -1   7  11       10.91       11.69      1.71 o
   0   7  11        0.01        0.03      1.08 o
   1   7  11        0.63        2.21      1.65 o
   2   7  11       16.17       47.23      6.14 o
   0   8  11        0.30       -0.17      1.33 o
  -4   0  12       12.34       16.03      4.23 o
  -2   0  12      107.57       94.83      6.33 o
   0   0  12     1834.39     1665.56    102.29 o
   2   0  12      100.41       85.06      6.50 o
   4   0  12        7.65        6.15      3.81 o
  -4   1  12        7.19        9.73      2.06 o
  -3   1  12       24.77       29.82      2.33 o
  -2   1  12      868.41      806.41     27.70 o
  -1   1  12       10.12       13.02      1.27 o
   0   1  12      247.08      243.16      8.48 o
   1   1  12      137.31      153.71      6.96 o
   2   1  12      210.07      205.00      9.24 o
   3   1  12       29.59       36.54      3.77 o
   4   1  12        3.66        4.72      1.54 o
  -4   2  12        9.81       10.11      2.38 o
  -3   2  12        0.11        0.88      0.87 o
  -2   2  12        4.32        6.35      0.86 o
  -1   2  12      265.02      247.18      8.84 o
   0   2  12      288.14      304.25     10.35 o
   1   2  12      391.93      415.67     20.00 o
   2   2  12      217.79      154.73     11.93 o
   3   2  12       14.52       14.98      2.49 o
   4   2  12        5.59        9.60      2.33 o
  -4   3  12        2.85        2.37      1.61 o
  -3   3  12       43.78       46.66      3.37 o
  -2   3  12        3.93        3.00      0.82 o
  -1   3  12        0.01        0.49      0.52 o
   0   3  12       56.77       59.66      3.22 o
   1   3  12       21.25       21.48      2.25 o
   2   3  12        1.24        1.35      0.94 o
   3   3  12       37.98       21.51      3.69 o
   4   3  12        3.21       16.36      5.64 o
  -4   4  12        0.01        0.09      1.55 o
  -3   4  12       31.44       35.70      4.02 o
  -2   4  12        3.83        7.14      1.64 o
  -1   4  12       68.74       72.93      5.68 o
   0   4  12       66.19       70.52      4.12 o
   1   4  12       50.66       60.79      3.78 o
   2   4  12       53.00       51.49      4.88 o
   3   4  12       13.06       28.73      4.37 o
   4   4  12       45.97       81.52     11.28 o
  -3   5  12       22.48       21.79      4.01 o
  -1   5  12        4.58        5.88      1.16 o
   0   5  12        1.09        1.37      0.76 o
   1   5  12       32.48       32.11      3.37 o
   2   5  12       58.39       72.09      7.54 o
   3   5  12       11.56       22.14      6.22 o
  -3   6  12        7.06       25.40      8.04 o
  -2   6  12        7.68        6.69      1.70 o
  -1   6  12        0.08        0.61      0.87 o
   0   6  12       96.39       75.02      6.48 o
   1   6  12       30.74       29.39      3.48 o
   2   6  12       54.75       83.07      7.77 o
   3   6  12        0.95        0.84      1.78 o
  -2   7  12        4.71        2.19      1.51 o
  -1   7  12        0.85        1.52      1.00 o
   0   7  12       13.89       12.48      2.15 o
   1   7  12        0.13        0.00      1.80 o
   2   7  12        2.64        6.40      2.36 o
  -3   0  13       22.44       20.66      7.19 o
  -1   0  13      225.97      180.83     11.67 o
   1   0  13      293.77      276.64     10.42 o
   3   0  13      181.89      132.86     12.13 o
  -4   1  13       40.37       43.45      3.87 o
  -3   1  13      140.50      165.69      9.55 o
  -2   1  13        6.49       13.88      1.22 o
  -1   1  13      607.75      630.46     21.35 o
   0   1  13       80.32       83.25      4.27 o
   1   1  13     1292.42     1386.66     46.24 o
   2   1  13       22.80       25.79      1.92 o
   3   1  13        3.95        1.97      1.08 o
   4   1  13        6.48        5.61      1.65 o
  -4   2  13        5.86        4.38      1.67 o
  -3   2  13       56.57       57.75      3.83 o
  -2   2  13      144.85      145.76      5.72 o
  -1   2  13        2.34        4.14      0.70 o
   0   2  13       68.23       65.52      2.73 o
   1   2  13       22.24       23.16      2.00 o
   2   2  13      531.45      516.71     33.15 o
   3   2  13      148.90      210.17     14.81 o
   4   2  13        0.26        2.77      1.73 o
  -4   3  13        0.41        1.79      1.51 o
  -3   3  13       13.95       34.39      3.46 o
  -2   3  13      131.90      127.94      7.77 o
  -1   3  13       44.81       39.41      2.27 o
   0   3  13       91.08      109.33      5.08 o
   1   3  13       47.30       46.75      2.97 o
   2   3  13        7.95        6.23      2.09 o
   3   3  13       10.41       20.31      3.69 o
   4   3  13       20.71       24.54      6.77 o
  -4   4  13        3.07        2.89      1.78 o
  -3   4  13        2.43        2.08      1.15 o
  -2   4  13        6.25        6.36      1.12 o
  -1   4  13        0.05        0.42      0.53 o
   0   4  13       74.08       76.21      3.38 o
   1   4  13       11.71       12.31      1.92 o
   2   4  13      275.38      244.57     20.87 o
   3   4  13        0.85        4.25      1.67 o
  -3   5  13        0.95        0.91      0.98 o
  -2   5  13       12.31       12.38      1.58 o
  -1   5  13       64.91       48.32      3.24 o
   0   5  13        3.02        3.56      0.96 o
   1   5  13       24.97       30.60      2.63 o
   2   5  13       39.18       46.40      5.36 o
   3   5  13        8.50       17.60      3.97 o
  -3   6  13       26.55       24.88      5.63 o
  -2   6  13       13.62        9.53      2.14 o
  -1   6  13       46.42       38.30      3.38 o
   0   6  13        2.44        3.27      1.21 o
   1   6  13        1.72        3.11      1.19 o
   2   6  13        9.41       32.39      4.97 o
   3   6  13        1.69        1.78      1.83 o
  -2   7  13        1.35        0.97      1.25 o
  -1   7  13        8.73        6.58      1.79 o
   0   7  13       16.36       12.48      2.61 o
   1   7  13        0.07       -0.34      1.76 o
   2   7  13        1.14        2.03      1.84 o
  -4   0  14      328.45      316.22     29.62 o
  -2   0  14       68.65       67.28      4.29 o
   0   0  14       68.24       78.46      7.39 o
   2   0  14      668.40      718.06     34.88 o
   4   0  14        6.08        8.34      2.64 o
  -4   1  14       30.86       58.09      5.97 o
  -3   1  14       12.88       17.06      2.52 o
  -2   1  14       37.28       38.37      2.46 o
  -1   1  14       81.84       86.72      3.68 o
   0   1  14       68.05       88.20      3.88 o
   1   1  14        4.03        7.67      1.93 o
   2   1  14      200.69      215.28      7.60 o
   3   1  14       36.35       36.35      2.71 o
   4   1  14        5.23        7.89      1.84 o
  -4   2  14        6.89        6.06      2.00 o
  -3   2  14        0.23        2.26      1.43 o
  -2   2  14      107.36      117.49      4.94 o
  -1   2  14        6.89       13.00      1.28 o
   0   2  14        0.97        0.87      0.49 o
   1   2  14      176.08      186.44      7.38 o
   2   2  14      164.63      165.82      8.52 o
   3   2  14        0.00        1.31      1.22 o
   4   2  14       17.39       21.79      3.16 o
  -4   3  14        2.93        1.55      3.09 o
  -3   3  14       56.57       37.39      4.54 o
  -2   3  14       38.45       49.75      3.05 o
  -1   3  14      114.67      111.95      4.95 o
   0   3  14        0.70        0.83      0.70 o
   1   3  14       21.84       34.35      3.25 o
   2   3  14       36.48       41.07      3.89 o
   3   3  14        0.01        0.28      2.26 o
   4   3  14        8.40       14.10      5.36 o
  -3   4  14        0.46        0.12      0.95 o
  -2   4  14       23.97       21.73      2.07 o
  -1   4  14       18.26       23.52      2.35 o
   0   4  14       43.97       37.64      1.96 o
   1   4  14      120.94      122.65      8.43 o
   2   4  14        5.05        7.17      4.37 o
   3   4  14        5.85       10.86      2.99 o
  -3   5  14        1.79        1.18      1.09 o
  -2   5  14       34.71       27.20      2.63 o
  -1   5  14      204.69      169.91      9.27 o
   0   5  14        1.02        1.32      0.79 o
   1   5  14       13.63       13.51      1.83 o
   2   5  14       10.12       18.62      5.08 o
   3   5  14        1.01        2.37      1.77 o
  -2   6  14        2.09        1.95      1.19 o
  -1   6  14       56.55       50.86      3.32 o
   0   6  14        5.27        6.84      1.57 o
   1   6  14        4.86        4.32      1.30 o
   2   6  14        0.15        3.68      1.87 o
  -2   7  14        0.11        1.17      1.45 o
  -1   7  14       29.96       25.10      3.09 o
   0   7  14        0.49        0.41      1.12 o
   1   7  14        0.25       -0.03      1.89 o
   2   7  14       33.26       76.47      7.88 o
  -3   0  15       13.22       12.48      2.10 o
  -1   0  15     2772.88     2806.51    132.52 o
   1   0  15      230.93      272.34     10.41 o
   3   0  15      250.29      200.56     17.49 o
  -4   1  15        2.88        9.34      3.85 o
  -3   1  15       39.59       45.26      2.97 o
  -2   1  15       17.46       18.44      1.46 o
  -1   1  15       98.15       99.27      3.91 o
   0   1  15      484.71      493.23     18.85 o
   1   1  15      189.98      215.96      7.84 o
   2   1  15       87.00       87.32      3.46 o
   3   1  15       68.22       67.74      4.00 o
   4   1  15       17.46       27.22      4.23 o
  -4   2  15        0.95        1.70      1.61 o
  -3   2  15       10.70       10.78      1.77 o
  -2   2  15       46.52       48.17      2.49 o
  -1   2  15      193.63      193.45      7.17 o
   0   2  15      415.14      401.45     12.85 o
   1   2  15       35.27       34.75      3.15 o
   2   2  15       43.41       52.36      2.93 o
   3   2  15        2.43        4.12      4.43 o
   4   2  15        0.46        1.53      1.77 o
  -4   3  15        0.19       -1.04      1.24 o
  -3   3  15       12.31       14.82      2.06 o
  -2   3  15       10.84       13.91      1.44 o
  -1   3  15      110.37      108.78      4.42 o
   0   3  15      338.04      314.95     10.84 o
   1   3  15        0.63        0.28      0.64 o
   2   3  15       24.80       25.44      2.98 o
   3   3  15       36.14       28.21      5.92 o
   4   3  15        1.44        2.02      2.24 o
  -3   4  15        2.56        0.32      0.98 o
  -2   4  15       86.92       75.41      4.07 o
  -1   4  15        0.99        2.31      0.88 o
   0   4  15       44.69       36.73      2.31 o
   1   4  15        1.69        2.27      0.89 o
   2   4  15        6.10        6.50      1.87 o
   3   4  15        1.82        4.23      3.10 o
  -3   5  15        0.52        0.50      0.98 o
  -2   5  15        5.36        6.82      2.54 o
  -1   5  15        0.39        1.52      1.31 o
   0   5  15       47.76       32.76      3.11 o
   1   5  15       90.05       66.10      6.47 o
   2   5  15        0.22        2.51      1.76 o
   3   5  15        0.36        0.81      1.51 o
  -2   6  15        0.74        0.42      1.07 o
  -1   6  15       33.95       21.17      2.94 o
   0   6  15        0.22        1.91      1.09 o
   1   6  15       14.21       11.97      2.31 o
   2   6  15       13.34       16.13      4.24 o
  -1   7  15        1.66        2.57      1.55 o
   0   7  15        7.16        8.64      4.03 o
   1   7  15       27.64       25.67      6.49 o
  -4   0  16      135.51      106.63     13.26 o
  -2   0  16      892.73      801.15     39.07 o
   0   0  16     1005.99     1178.89     58.92 o
   2   0  16      294.06      307.44     40.34 o
   4   0  16        0.39       -0.30      1.96 o
  -4   1  16       58.05       54.93      6.75 o
  -3   1  16      161.72      151.97      6.93 o
  -2   1  16        2.09        1.36      0.61 o
  -1   1  16      222.17      234.77     12.18 o
   0   1  16       84.35       91.64      3.73 o
   1   1  16       11.73       18.97      1.12 o
   2   1  16       30.36       33.21      1.87 o
   3   1  16       45.39       41.33      4.09 o
  -4   2  16        0.21       -0.01      1.24 o
  -3   2  16       17.42       19.64      2.85 o
  -2   2  16       14.07       19.04      2.13 o
  -1   2  16      402.57      372.34     15.83 o
   0   2  16        2.32        6.91      1.14 o
   1   2  16       40.01       41.58      2.61 o
   2   2  16      107.86       96.17      4.88 o
   3   2  16        0.66        0.49      1.45 o
   4   2  16        2.25        1.56      1.72 o
  -4   3  16        6.08        5.07      1.90 o
  -3   3  16       29.18       25.93      4.58 o
  -2   3  16        2.82        3.08      0.82 o
  -1   3  16        2.72        4.82      1.07 o
   0   3  16       10.93       13.73      1.17 o
   1   3  16        9.64        6.27      1.14 o
   2   3  16        0.00        0.63      0.98 o
   3   3  16       64.20      125.25     13.82 o
   4   3  16        9.45       14.04      9.87 o
  -3   4  16        1.66        1.54      1.11 o
  -2   4  16       56.72       94.58      6.16 o
  -1   4  16       88.06       89.71      7.70 o
   0   4  16        4.95        5.67      1.36 o
   1   4  16       41.27       34.31      2.42 o
   2   4  16       13.04       10.63      2.29 o
   3   4  16        9.51       14.56      3.39 o
  -3   5  16       69.47       47.78      4.71 o
  -2   5  16       21.36       26.33      2.65 o
  -1   5  16       18.50       18.50      2.11 o
   0   5  16        5.37        7.26      1.26 o
   1   5  16        8.27       11.28      1.63 o
   2   5  16       31.95       33.57      6.77 o
   3   5  16       24.29       52.63      6.26 o
  -2   6  16       27.30       26.93      4.43 o
  -1   6  16        0.81        0.18      1.04 o
   0   6  16       39.83       71.65      8.32 o
   1   6  16        0.83        0.21      0.95 o
   2   6  16        0.34        1.47      1.73 o
  -1   7  16       30.42       20.36      3.22 o
   0   7  16        3.51        5.53      1.94 o
   1   7  16        0.99        0.85      2.09 o
  -3   0  17      525.66      477.39     30.61 o
  -1   0  17      130.74       81.00      4.72 o
   1   0  17       48.33       80.39      4.72 o
   3   0  17       97.11       94.81      7.23 o
  -4   1  17       72.73       76.49      8.66 o
  -3   1  17      362.73      347.17     18.09 o
  -2   1  17      108.97      105.10      4.43 o
  -1   1  17      353.50      346.93     12.27 o
   0   1  17       54.70       54.72      2.84 o
   1   1  17       34.76       32.18      1.40 o
   2   1  17       10.67       13.13      1.11 o
   3   1  17       71.71       54.42      4.68 o
   4   1  17       12.11       17.26      3.05 o
  -4   2  17        1.84        1.55      1.99 o
  -3   2  17        0.43        1.70      1.55 o
  -2   2  17       18.85       34.54      2.44 o
  -1   2  17      267.37      255.45      9.30 o
   0   2  17       32.15       28.14      1.47 o
   1   2  17       33.34       26.43      2.23 o
   2   2  17       34.28       39.76      4.32 o
   3   2  17        9.10       11.17      2.11 o
   4   2  17        2.00        3.25      1.87 o
  -4   3  17        0.02        0.38      1.69 o
  -3   3  17       31.76       31.79      3.03 o
  -2   3  17        2.28        1.76      0.71 o
  -1   3  17        2.33        2.38      0.66 o
   0   3  17      139.53      121.01      6.01 o
   1   3  17       55.34       45.19      3.71 o
   2   3  17       36.45       32.84      2.88 o
   3   3  17       13.03       11.03      5.78 o
   4   3  17        3.74       20.03      6.21 o
  -3   4  17        0.49        0.02      1.04 o
  -2   4  17       27.08       17.91      3.19 o
  -1   4  17        0.09        0.57      0.78 o
   0   4  17       99.98       90.72      4.04 o
   1   4  17        4.07        7.32      2.81 o
   2   4  17       30.49       19.74      5.36 o
   3   4  17        9.09       10.72      4.23 o
  -3   5  17        4.82        3.16      1.78 o
  -2   5  17       15.38       11.51      2.20 o
  -1   5  17       37.53       34.57      2.77 o
   0   5  17       29.83       25.61      3.28 o
   1   5  17        8.45        7.96      1.44 o
   2   5  17       11.51       13.90      2.94 o
   3   5  17        1.35       -0.12      2.03 o
  -2   6  17        2.04        2.85      2.66 o
  -1   6  17        3.64        3.68      1.22 o
   0   6  17      124.93      126.43     17.17 o
   1   6  17        0.35        2.01      2.12 o
   2   6  17        3.00        3.95      3.10 o
  -1   7  17        0.19        0.22      1.24 o
   0   7  17       20.03       21.36      3.09 o
   1   7  17       15.42       15.80      5.36 o
  -4   0  18      102.33       93.09     12.41 o
  -2   0  18       49.22       36.61      2.97 o
   0   0  18       14.23       13.43      2.22 o
   2   0  18        8.42        6.53      2.40 o
   4   0  18       99.19       81.24      9.31 o
  -4   1  18        7.05        7.19      2.99 o
  -3   1  18        6.28       14.87      2.60 o
  -2   1  18        2.04        2.37      0.74 o
  -1   1  18       14.53       17.68      1.28 o
   0   1  18      439.49      515.01     18.00 o
   1   1  18      410.16      439.51     12.97 o
   2   1  18       79.50       86.98      4.27 o
   3   1  18       23.36       29.38      4.07 o
   4   1  18       24.80       12.05      2.97 o
  -4   2  18        1.78        1.07      1.48 o
  -3   2  18        8.65       12.15      4.03 o
  -2   2  18       48.27       50.08      2.90 o
  -1   2  18        8.63       16.23      1.58 o
   0   2  18      328.01      346.32     11.23 o
   1   2  18      218.27      232.49     10.15 o
   2   2  18        1.25        2.36      1.44 o
   3   2  18        0.32        0.69      1.28 o
   4   2  18       10.75       10.65      3.11 o
  -4   3  18        4.04        3.62      2.32 o
  -3   3  18        0.63        1.70      1.31 o
  -2   3  18       20.05       18.44      1.71 o
  -1   3  18       63.94       66.05      3.47 o
   0   3  18       18.06       20.07      1.49 o
   1   3  18      157.35      155.45      9.98 o
   2   3  18        0.02       -0.68      0.83 o
   3   3  18       21.00       18.62      4.51 o
   4   3  18        0.43        1.55      2.39 o
  -3   4  18        3.38        3.02      1.83 o
  -2   4  18        2.21        2.43      1.45 o
  -1   4  18        8.88       11.44      1.59 o
   0   4  18       11.31       10.11      1.32 o
   1   4  18      118.93       87.86      6.37 o
   2   4  18       14.35       12.44      3.20 o
   3   4  18        6.63        8.87      4.37 o
  -3   5  18       18.81       20.50      3.68 o
  -2   5  18       45.79       39.22      3.35 o
  -1   5  18        0.03       -0.59      0.82 o
   0   5  18       13.97       15.72      2.03 o
   1   5  18       15.60       12.38      1.86 o
   2   5  18       23.71       17.21      4.80 o
   3   5  18        0.04        2.27      2.49 o
  -2   6  18       17.40       16.36      2.57 o
  -1   6  18       19.41       20.87      2.99 o
   0   6  18        3.70        5.94      1.68 o
   1   6  18        1.38        0.90      1.88 o
   2   6  18       13.59        9.31      4.23 o
  -1   7  18        3.03        3.99      1.63 o
   0   7  18        0.16        1.10      1.99 o
   1   7  18       24.42       15.51      5.64 o
  -3   0  19        0.39        1.35      1.49 o
  -1   0  19       50.20       55.03      4.37 o
   1   0  19      571.10      609.26     25.14 o
   3   0  19       54.75       44.29      5.92 o
  -4   1  19        9.95        2.68      2.39 o
  -3   1  19      120.82       91.65      7.77 o
  -2   1  19      135.73      140.65      6.55 o
  -1   1  19      378.70      329.48     11.74 o
   0   1  19      503.41      534.86     20.49 o
   1   1  19        8.18       17.14      1.18 o
   2   1  19        4.24        7.65      1.11 o
   3   1  19       23.80       20.04      5.32 o
   4   1  19        0.03        0.88      1.53 o
  -4   2  19        0.01        0.31      1.48 o
  -3   2  19      110.59       90.07      7.77 o
  -2   2  19      483.01      468.92     16.77 o
  -1   2  19      138.25      148.98      5.83 o
   0   2  19        0.12        0.12      0.48 o
   1   2  19        0.08        1.50      0.63 o
   2   2  19        0.79        1.63      0.85 o
   3   2  19       19.38       18.67      2.51 o
   4   2  19        1.98        1.62      1.78 o
  -4   3  19        3.00        3.50      1.90 o
  -3   3  19        1.20        2.92      1.51 o
  -2   3  19        2.84        2.06      1.38 o
  -1   3  19       12.71       25.76      2.68 o
   0   3  19       45.76       43.05      2.16 o
   1   3  19        2.95        1.84      1.10 o
   2   3  19        7.93        5.17      1.38 o
   3   3  19       26.25       12.98      4.51 o
  -3   4  19        0.30        0.87      1.45 o
  -2   4  19      257.62      197.66     13.46 o
  -1   4  19      120.28      122.68      5.74 o
   0   4  19        2.87        2.35      0.77 o
   1   4  19        4.33        6.65      1.31 o
   2   4  19        0.01        0.10      1.17 o
   3   4  19        5.26       19.75      5.64 o
  -3   5  19       50.18       32.02      4.12 o
  -2   5  19      139.51      110.47      7.80 o
  -1   5  19       15.59       21.85      2.64 o
   0   5  19       61.22       84.48      7.48 o
   1   5  19        0.28        1.28      0.99 o
   2   5  19        0.58       -0.53      1.34 o
   3   5  19       11.65       10.94      3.40 o
  -2   6  19        0.37       -0.30      1.19 o
  -1   6  19        2.73        1.96      1.15 o
   0   6  19        0.02        0.69      1.03 o
   1   6  19       19.47       11.37      3.09 o
   2   6  19        0.22        2.05      2.17 o
  -1   7  19        0.83        0.12      1.57 o
   0   7  19       23.03       21.76      4.46 o
   1   7  19        0.71        0.56      2.82 o
  -4   0  20      193.29      200.89     41.61 o
  -2   0  20      141.05      138.09      9.77 o
   0   0  20      522.32      571.60     28.03 o
   2   0  20       68.94       85.53      6.38 o
   4   0  20        0.95        2.82      2.19 o
  -4   1  20        8.33        7.98      3.41 o
  -3   1  20      197.25      191.77     16.41 o
  -2   1  20      300.82      282.18     10.49 o
  -1   1  20      155.61      156.17      5.98 o
   0   1  20      365.09      368.92     14.26 o
   1   1  20        0.69       -0.25      0.35 o
   2   1  20       13.80        6.25      1.54 o
   3   1  20        6.97        7.47      2.03 o
   4   1  20        3.95        2.64      1.73 o
  -4   2  20        3.85        1.99      2.09 o
  -3   2  20       43.13       40.88      3.96 o
  -2   2  20      561.94      528.75     18.83 o
  -1   2  20      123.14      114.46      4.71 o
   0   2  20       11.00        8.88      1.08 o
   1   2  20      172.47      134.96      6.47 o
   2   2  20       34.18       28.51      2.08 o
   3   2  20        5.34        5.98      1.78 o
   4   2  20        4.94        3.04      1.88 o
  -3   3  20       34.81       50.06      4.33 o
  -2   3  20       11.07        8.26      1.28 o
  -1   3  20        0.69        3.43      1.29 o
   0   3  20       50.49       53.07      2.73 o
   1   3  20       29.21       27.00      2.21 o
   2   3  20       11.97        9.25      2.06 o
   3   3  20       33.18       27.93      5.64 o
  -3   4  20        0.63        1.63      1.78 o
  -2   4  20        3.16        2.19      1.49 o
  -1   4  20       16.20       10.25      2.05 o
   0   4  20        2.42        1.49      0.73 o
   1   4  20       87.79       93.62     10.99 o
   2   4  20        9.54        8.71      1.93 o
   3   4  20        2.11        2.65      2.29 o
  -3   5  20       60.30       39.76      4.67 o
  -2   5  20       55.51       46.06      4.88 o
  -1   5  20       35.49       23.79      3.11 o
   0   5  20       20.13       21.94      2.40 o
   1   5  20       49.38       38.23      5.69 o
   2   5  20        0.27        1.72      1.74 o
   3   5  20        4.00        7.39      2.43 o
  -2   6  20        3.82        2.44      1.50 o
  -1   6  20        0.87        0.36      1.00 o
   0   6  20       25.35       27.16      2.89 o
   1   6  20        3.14        1.53      2.09 o
   2   6  20        9.82        8.10      2.57 o
  -1   7  20        1.48        0.86      1.43 o
   0   7  20        2.92        4.12      1.88 o
   1   7  20       25.31       18.62      5.64 o
  -3   0  21        0.02       -0.30      1.29 o
  -1   0  21        0.03        0.33      0.75 o
   1   0  21        0.32        1.66      1.33 o
   3   0  21       11.78       14.60      3.24 o
  -4   1  21        8.74        8.41      2.43 o
  -3   1  21       28.31       42.11      3.63 o
  -2   1  21       39.15       39.54      2.37 o
  -1   1  21       27.92       18.10      1.42 o
   0   1  21        0.63        2.88      0.72 o
   1   1  21       52.28       49.50      2.19 o
   2   1  21        4.78        6.16      1.26 o
   3   1  21       18.56        9.31      3.10 o
   4   1  21        5.48        4.44      1.97 o
  -4   2  21        1.69       -0.81      1.76 o
  -3   2  21       27.43       33.33      3.95 o
  -2   2  21        5.16        4.79      1.21 o
  -1   2  21        5.67        5.64      2.26 o
   0   2  21        8.25       11.33      1.24 o
   1   2  21      113.65      128.74      7.61 o
   2   2  21      109.79      107.72      9.90 o
   3   2  21       13.14       33.57      6.77 o
   4   2  21        3.32        3.96      2.93 o
  -3   3  21        5.27       12.56      2.85 o
  -2   3  21       44.95       67.52      4.87 o
  -1   3  21       18.89       28.85      2.90 o
   0   3  21      203.80      182.60      8.01 o
   1   3  21       20.26       15.13      2.49 o
   2   3  21       64.99       61.52      5.08 o
   3   3  21        0.72        1.57      1.62 o
  -3   4  21       12.87        6.88      2.89 o
  -2   4  21        8.65        8.13      1.87 o
  -1   4  21      204.76      192.26      8.24 o
   0   4  21       13.87       13.63      1.88 o
   1   4  21        8.50        8.10      1.71 o
   2   4  21       26.11       16.28      2.94 o
   3   4  21        8.83        6.93      2.69 o
  -3   5  21       18.48       10.75      2.71 o
  -2   5  21        5.22        6.42      1.67 o
  -1   5  21       81.51       81.20      4.46 o
   0   5  21        4.14        2.73      1.11 o
   1   5  21        7.61        4.44      1.33 o
   2   5  21        2.75        1.49      1.72 o
  -2   6  21        1.68       -0.28      1.25 o
  -1   6  21        3.27        2.57      1.23 o
   0   6  21        4.03        5.99      1.54 o
   1   6  21        4.30        2.96      2.39 o
   2   6  21        8.35        5.20      2.49 o
   0   7  21        1.12        0.86      1.46 o
  -4   0  22        3.47        3.15      3.10 o
  -2   0  22       26.25       33.58      3.72 o
   0   0  22        6.08        2.42      1.01 o
   2   0  22       37.12       29.90      5.08 o
   4   0  22        3.96        1.97      3.10 o
  -4   1  22        0.21       -0.76      1.62 o
  -3   1  22       16.49       18.26      3.77 o
  -2   1  22        0.22        0.16      0.67 o
  -1   1  22       44.02       42.10      2.06 o
   0   1  22       10.92       13.66      1.38 o
   1   1  22       99.83      114.50      4.20 o
   2   1  22       43.49       40.12      2.74 o
   3   1  22        2.21        3.67      2.33 o
   4   1  22        6.65        6.91      3.23 o
  -4   2  22        0.96        1.23      1.96 o
  -3   2  22        0.46        0.67      1.33 o
  -2   2  22      122.46      135.39      5.72 o
  -1   2  22      507.85      506.23     29.38 o
   0   2  22      206.01      234.95      8.77 o
   1   2  22       19.00       25.51      1.81 o
   2   2  22       31.21       29.69      3.21 o
   3   2  22        6.00        6.51      4.09 o
  -3   3  22        5.18        5.81      1.61 o
  -2   3  22       53.99       52.07      4.19 o
  -1   3  22     1243.48     1329.15     74.98 o
   0   3  22        2.17        2.28      0.75 o
   1   3  22       35.30       33.86      2.57 o
   2   3  22        0.51        2.15      1.22 o
   3   3  22        3.37        2.82      2.19 o
  -3   4  22        0.19       -0.62      1.36 o
  -2   4  22      135.04      106.76      8.68 o
  -1   4  22      311.81      242.18     12.86 o
   0   4  22      160.58      155.78      7.65 o
   1   4  22        1.60        1.66      0.96 o
   2   4  22        2.95        3.25      1.43 o
   3   4  22        0.98        2.51      2.24 o
  -2   5  22       53.23       49.92      5.75 o
  -1   5  22       14.83       12.49      2.49 o
   0   5  22        0.16        0.17      0.88 o
   1   5  22       13.62       11.12      1.77 o
   2   5  22        4.87        2.43      1.80 o
  -2   6  22        1.91        4.62      2.80 o
  -1   6  22       19.04       16.79      3.59 o
   0   6  22        2.56        4.99      1.83 o
   1   6  22        0.33        1.81      2.03 o
   2   6  22       12.25        7.30      2.47 o
   0   7  22        0.13        0.12      1.28 o
  -3   0  23       12.81       12.73      2.82 o
  -1   0  23        0.58        1.58      1.44 o
   1   0  23      289.54      315.77     16.13 o
   3   0  23        4.37        1.97      2.54 o
  -4   1  23        0.83        1.93      2.29 o
  -3   1  23      147.60      174.85     12.76 o
  -2   1  23       40.57       39.96      2.77 o
  -1   1  23      108.48       95.12      4.50 o
   0   1  23        1.19        1.42      0.78 o
   1   1  23       50.98       57.20      2.76 o
   2   1  23       28.93       15.93      3.29 o
   3   1  23       21.47       16.53      2.97 o
  -3   2  23       26.09       29.74      4.22 o
  -2   2  23      525.78      518.04     20.34 o
  -1   2  23       68.19       79.17      6.42 o
   0   2  23       79.52       84.80      3.76 o
   1   2  23       54.67       50.66      2.52 o
   2   2  23        1.47        2.90      1.33 o
   3   2  23        1.08        2.74      2.51 o
  -3   3  23       24.47       23.38      5.91 o
  -2   3  23       40.87       36.83      3.13 o
  -1   3  23      285.55      272.99     11.27 o
   0   3  23      227.65      202.56      8.88 o
   1   3  23        6.48        8.29      1.51 o
   2   3  23       79.05       62.70      5.28 o
   3   3  23        3.85        5.11      2.41 o
  -3   4  23       33.92       42.06      6.52 o
  -2   4  23      214.46      170.53     12.36 o
  -1   4  23      140.41      151.87     12.20 o
   0   4  23        0.19       10.43      2.49 o
   1   4  23        0.00       -0.37      0.78 o
   2   4  23       15.98       16.37      4.28 o
   3   4  23        3.15        4.72      4.44 o
  -2   5  23       39.93       31.15      4.07 o
  -1   5  23       46.07       40.89      4.38 o
   0   5  23        2.78        5.80      2.93 o
   1   5  23        1.55        1.96      1.16 o
   2   5  23       10.64        6.71      2.47 o
  -2   6  23        5.77        8.07      2.47 o
  -1   6  23        2.19        3.84      1.57 o
   0   6  23        0.02        1.73      1.19 o
   1   6  23       26.13       15.19      3.57 o
  -4   0  24        0.04       -1.41      2.82 o
  -2   0  24        9.52        4.80      3.10 o
   0   0  24        0.09        0.08      0.84 o
   2   0  24       73.94       73.63      9.59 o
  -3   1  24        1.28        2.06      1.89 o
  -2   1  24        1.81        2.10      0.96 o
  -1   1  24        0.21        1.10      0.68 o
   0   1  24       19.40       22.90      1.75 o
   1   1  24        0.76        2.35      0.82 o
   2   1  24       11.87       25.44      3.17 o
   3   1  24        1.55        2.55      1.66 o
  -3   2  24        8.59        9.50      2.24 o
  -2   2  24        3.05        5.97      3.18 o
  -1   2  24       91.46       99.76      4.89 o
   0   2  24        4.39        8.84      1.21 o
   1   2  24      108.49      125.48      7.75 o
   2   2  24        8.25        8.76      1.96 o
   3   2  24        0.01       -0.03      1.69 o
  -3   3  24        8.83        7.53      2.20 o
  -2   3  24       32.62       33.55      4.52 o
  -1   3  24       15.43       26.46      3.50 o
   0   3  24      205.39      168.32     11.25 o
   1   3  24      151.18      139.56      6.06 o
   2   3  24        1.85        4.87      2.26 o
   3   3  24       28.00       15.95      4.06 o
  -3   4  24        0.36        2.31      2.82 o
  -2   4  24       15.68       10.44      2.99 o
  -1   4  24        0.11        2.63      1.74 o
   0   4  24      205.00      201.49     17.43 o
   1   4  24       18.87       12.40      2.05 o
   2   4  24       22.53       14.40      2.97 o
   3   4  24        2.46        1.81      3.09 o
  -2   5  24        9.72        9.40      3.65 o
  -1   5  24        2.45        1.99      1.20 o
   0   5  24       28.72       27.47      3.99 o
   1   5  24        8.08       11.41      3.42 o
   2   5  24        0.91        1.68      1.76 o
  -1   6  24        2.90        3.78      2.52 o
   0   6  24       29.58       49.66      5.06 o
   1   6  24        0.05        0.17      2.68 o
  -3   0  25        0.10        0.53      1.45 o
  -1   0  25       10.81        9.94      1.54 o
   1   0  25       33.44       53.61      6.06 o
   3   0  25        2.64        2.54      2.82 o
  -3   1  25        6.74        8.01      2.21 o
  -2   1  25       23.68       23.85      2.17 o
  -1   1  25        0.01        0.06      0.68 o
   0   1  25      102.96      102.88      4.42 o
   1   1  25        3.92        5.81      0.99 o
   2   1  25       35.32       26.01      4.47 o
   3   1  25        0.09        0.33      1.35 o
  -3   2  25       23.65       22.43      5.55 o
  -2   2  25        0.75        1.47      1.18 o
  -1   2  25       23.74       31.44      2.49 o
   0   2  25      311.21      363.99     14.66 o
   1   2  25      224.14      246.36     14.43 o
   2   2  25        0.00       -0.74      0.80 o
   3   2  25        8.72       10.61      2.85 o
  -3   3  25        0.62        2.11      1.70 o
  -2   3  25       13.26       12.31      1.92 o
  -1   3  25        7.25        7.82      1.37 o
   0   3  25     1444.17     1501.60     75.21 o
   1   3  25       11.81       11.29      1.46 o
   2   3  25        7.55        7.60      2.08 o
   3   3  25       10.19       13.85      3.49 o
  -3   4  25        0.03       -1.10      1.76 o
  -2   4  25        4.99        7.64      1.92 o
  -1   4  25      251.13      247.74     13.43 o
   0   4  25      236.27      309.17     29.34 o
   1   4  25       76.67       64.52      4.45 o
   2   4  25        0.65        3.74      1.54 o
   3   4  25        3.27        3.77      2.85 o
  -2   5  25       24.20       15.31      3.15 o
  -1   5  25        5.96        6.08      2.27 o
   0   5  25       18.60       31.38      3.69 o
   1   5  25       13.86       11.84      1.64 o
   2   5  25       25.98       27.10      4.46 o
  -1   6  25        0.00        1.64      1.74 o
   0   6  25       26.42       41.78      6.64 o
   1   6  25        0.28        1.05      1.65 o
  -2   0  26       66.06       64.04      7.78 o
   0   0  26       27.56       26.08      2.66 o
   2   0  26        1.08        2.62      1.51 o
  -3   1  26       13.60       15.57      2.73 o
  -2   1  26        0.11        0.11      0.82 o
  -1   1  26       63.87       62.60      3.23 o
   0   1  26      120.76      124.13      7.80 o
   1   1  26        0.53        0.47      0.71 o
   2   1  26       48.71       52.48      4.26 o
   3   1  26        0.48        0.26      1.74 o
  -3   2  26       42.14       30.49      5.19 o
  -2   2  26      272.55      262.40     12.70 o
  -1   2  26       36.63       40.63      2.63 o
   0   2  26        3.93        3.98      1.02 o
   1   2  26       15.99       47.16      4.52 o
   2   2  26        0.23        1.06      1.06 o
   3   2  26       19.51       30.19     15.23 o
  -3   3  26        6.75        6.33      2.27 o
  -2   3  26        3.85        3.31      1.32 o
  -1   3  26      830.76      890.99     31.42 o
   0   3  26        6.07       20.25      2.71 o
   1   3  26       29.61       27.87      2.98 o
   2   3  26        0.01        0.03      1.59 o
   3   3  26        2.67        4.81      2.68 o
  -3   4  26       23.91       16.44      3.97 o
  -2   4  26        0.35        0.88      1.61 o
  -1   4  26        7.86       12.57      3.60 o
   0   4  26      263.66      275.60     14.74 o
   1   4  26       73.43       60.81      4.34 o
   2   4  26        4.82        6.24      2.67 o
  -2   5  26       13.06       16.63      2.71 o
  -1   5  26       30.92       35.74      4.22 o
   0   5  26        3.82        3.50      1.30 o
   1   5  26       15.26       17.79      2.12 o
   2   5  26        3.43        2.38      1.97 o
  -1   6  26        3.12        4.33      1.69 o
   0   6  26        3.99        2.70      1.63 o
   1   6  26        6.93        4.28      2.03 o
  -3   0  27        1.61        1.97      3.10 o
  -1   0  27        0.16        0.00      1.14 o
   1   0  27       44.86       43.21      4.24 o
   3   0  27       55.58       37.24      6.49 o
  -3   1  27        7.68        5.14      3.41 o
  -2   1  27        2.28        2.01      1.04 o
  -1   1  27      115.58       94.26      4.39 o
   0   1  27       18.31       27.41      2.05 o
   1   1  27       36.74       43.60      2.67 o
   2   1  27       70.33       52.95      9.36 o
   3   1  27        0.69       -1.03      1.83 o
  -3   2  27        0.05       -1.85      1.56 o
  -2   2  27        5.26        6.36      3.26 o
  -1   2  27        1.88        1.56      0.97 o
   0   2  27       39.83       45.08      2.60 o
   1   2  27      247.98      243.49      8.38 o
   2   2  27       69.67       34.08      5.68 o
   3   2  27        2.01        4.21      2.68 o
  -3   3  27        0.06        1.92      2.17 o
  -2   3  27       15.12       16.23      2.69 o
  -1   3  27       14.24       32.89      3.44 o
   0   3  27        0.82        0.59      0.95 o
   1   3  27       62.36       60.40      4.65 o
   2   3  27        0.13        0.34      1.05 o
   3   3  27        0.36        1.85      2.17 o
  -2   4  27       13.29       12.53      2.58 o
  -1   4  27        9.26       12.50      2.57 o
   0   4  27        0.45        1.92      1.21 o
   1   4  27        4.59        6.15      1.47 o
   2   4  27        4.97        5.41      2.15 o
  -2   5  27        2.22        2.68      1.64 o
  -1   5  27       10.30       19.98      3.79 o
   0   5  27        1.21        2.54      1.37 o
   1   5  27       64.88      119.23      9.26 o
   2   5  27       12.87        9.81      3.37 o
  -1   6  27        6.10       11.00      3.72 o
   0   6  27        2.73        2.28      2.65 o
   1   6  27        0.39       -1.19      1.38 o
  -2   0  28      146.33      139.80     22.43 o
   0   0  28       11.42        9.81      2.03 o
   2   0  28        3.79        3.68      1.61 o
  -3   1  28       10.49       11.60      2.21 o
  -2   1  28       42.56       38.51      3.26 o
  -1   1  28       38.41       35.89      2.55 o
   0   1  28        3.37        5.59      1.13 o
   1   1  28       85.95      105.42      4.98 o
   2   1  28      162.66      125.53     12.41 o
   3   1  28       14.79       13.82      3.95 o
  -3   2  28        2.68        2.15      1.73 o
  -2   2  28        1.21        1.27      1.22 o
  -1   2  28        0.44       -0.35      0.87 o
   0   2  28      185.92      180.98      7.21 o
   1   2  28      466.26      470.81     24.60 o
   2   2  28       68.73       56.42      7.33 o
   3   2  28        1.22        1.55      1.96 o
  -3   3  28        3.44        4.74      2.16 o
  -2   3  28        3.99        2.31      1.30 o
  -1   3  28       31.34       39.40      3.06 o
   0   3  28       18.11       17.42      2.04 o
   1   3  28        0.16        1.59      0.92 o
   2   3  28        1.38       -0.20      0.93 o
   3   3  28        3.28        4.14      2.27 o
  -2   4  28        0.27       -0.17      1.35 o
  -1   4  28        0.32        0.89      1.30 o
   0   4  28       34.50       46.64      5.99 o
   1   4  28      209.74      143.69      8.08 o
   2   4  28       11.58       15.97      6.69 o
  -2   5  28        2.76        4.23      1.73 o
  -1   5  28        1.78        3.04      1.55 o
   0   5  28       15.35       10.96      2.00 o
   1   5  28      143.10      104.97      9.45 o
   2   5  28       32.16       19.97      6.35 o
   0   6  28        2.53        5.22      1.67 o
  -3   0  29        1.02        4.00      2.37 o
  -1   0  29       26.85       23.76      3.15 o
   1   0  29      205.59      259.43     22.71 o
   3   0  29       21.44       17.77      4.80 o
  -3   1  29       24.28       23.61      3.75 o
  -2   1  29       60.09       58.77      3.65 o
  -1   1  29      196.62      173.37      8.09 o
   0   1  29        1.09        1.10      0.89 o
   1   1  29        0.02        1.42      0.90 o
   2   1  29        1.15        8.43      2.41 o
   3   1  29        1.86        4.45      2.69 o
  -3   2  29        1.41        1.13      2.19 o
  -2   2  29       28.57       29.16      4.15 o
  -1   2  29       52.20       50.40      3.66 o
   0   2  29      151.71      158.71      6.52 o
   1   2  29      159.16      199.19     13.96 o
   2   2  29        0.43        2.39      1.76 o
   3   2  29        1.44        0.94      1.82 o
  -3   3  29        4.19        2.88      1.88 o
  -2   3  29       15.20       24.45      2.89 o
  -1   3  29       89.22       86.45      4.76 o
   0   3  29      117.75      137.34      6.45 o
   1   3  29       13.78        8.45      1.88 o
   2   3  29        3.26        2.92      1.70 o
  -2   4  29       12.21       13.66      3.71 o
  -1   4  29        0.52        0.42      1.14 o
   0   4  29      139.74      138.85      7.53 o
   1   4  29       20.23       30.99      2.59 o
   2   4  29        0.42        0.55      1.43 o
  -1   5  29        3.46        2.23      1.52 o
   0   5  29        0.61        1.52      1.22 o
   1   5  29       41.04       31.73      4.68 o
  -2   0  30        8.32       11.26      3.05 o
   0   0  30      218.41      197.58     11.07 o
   2   0  30       87.03       39.21      8.46 o
  -3   1  30        0.56        0.77      2.17 o
  -2   1  30        1.70        0.80      0.98 o
  -1   1  30        6.31        9.34      1.60 o
   0   1  30        5.75        9.24      1.73 o
   1   1  30       32.31       35.80      2.52 o
   2   1  30      172.82      128.07     12.69 o
   3   1  30       45.19       33.79      9.03 o
  -3   2  30       34.43       20.58      4.68 o
  -2   2  30        0.04        0.24      1.17 o
  -1   2  30       11.12       11.08      1.65 o
   0   2  30       57.40       58.66      3.43 o
   1   2  30        8.37       10.64      1.32 o
   2   2  30       12.16       14.51      4.75 o
   3   2  30        0.07       -0.22      1.99 o
  -2   3  30        5.90        7.44      1.80 o
  -1   3  30       17.74       29.85      3.63 o
   0   3  30        0.56        0.85      0.98 o
   1   3  30        0.02        0.67      0.90 o
   2   3  30       13.33       10.99      2.48 o
  -2   4  30        0.64        2.80      1.48 o
  -1   4  30        0.13       -0.04      1.14 o
   0   4  30        6.33        6.75      2.69 o
   1   4  30        0.01        1.73      1.05 o
   2   4  30        5.24        4.31      2.18 o
  -1   5  30       19.54       18.13      3.41 o
   0   5  30        4.16        6.03      1.86 o
   1   5  30        0.08        2.72      1.36 o
  -3   0  31       12.91       11.57      5.08 o
  -1   0  31      228.29      198.12     14.16 o
   1   0  31       33.92       49.64      4.88 o
   3   0  31      165.76       44.57     10.44 o
  -3   1  31       18.55       11.99      3.99 o
  -2   1  31        0.00        0.73      1.12 o
  -1   1  31       83.83       87.32      5.61 o
   0   1  31       52.08       53.33      3.01 o
   1   1  31       99.91       97.67      4.89 o
   2   1  31      102.36       45.82      6.08 o
   3   1  31       24.97       10.42      3.44 o
  -3   2  31        8.15        6.77      3.37 o
  -2   2  31        0.85        1.20      1.24 o
  -1   2  31        6.03        6.08      1.35 o
   0   2  31        0.50        0.76      0.95 o
   1   2  31       31.64       36.25      2.45 o
   2   2  31        3.79        4.23      2.35 o
  -2   3  31       27.22       26.20      4.76 o
  -1   3  31        5.97        7.79      1.70 o
   0   3  31        1.70        1.71      1.12 o
   1   3  31        6.09        4.50      1.24 o
   2   3  31       11.47        7.06      2.99 o
  -2   4  31        0.00        0.43      1.28 o
  -1   4  31        5.45        9.23      3.67 o
   0   4  31        4.77        3.71      1.59 o
   1   4  31       18.23       14.39      2.54 o
   2   4  31        1.99        1.37      2.19 o
  -1   5  31        0.39        1.28      1.58 o
   0   5  31        3.81        5.26      1.64 o
   1   5  31       14.25       13.43      3.01 o
  -2   0  32       49.83       47.67      5.94 o
   0   0  32      423.66      425.51     29.63 o
   2   0  32        0.25        0.78      3.53 o
  -3   1  32        6.76       10.41      3.69 o
  -2   1  32       10.99       10.88      2.49 o
  -1   1  32       94.28       94.74      4.66 o
   0   1  32        6.12        5.69      1.27 o
   1   1  32       26.86       34.15      2.89 o
   2   1  32      111.43       59.39     14.95 o
  -2   2  32        0.11        1.65      1.36 o
  -1   2  32        2.82        3.66      1.28 o
   0   2  32       71.84       79.83      4.78 o
   1   2  32       11.90       15.84      2.00 o
   2   2  32        5.72        4.06      2.39 o
  -2   3  32        2.68        2.65      1.53 o
  -1   3  32       54.32       76.51      5.85 o
   0   3  32       14.30       12.74      1.89 o
   1   3  32        0.67        0.81      0.97 o
   2   3  32        7.52        5.66      3.59 o
  -2   4  32       17.60       20.38      3.32 o
  -1   4  32        0.54        1.56      2.03 o
   0   4  32       39.14       33.73      3.24 o
   1   4  32       20.88       16.78      2.25 o
  -1   5  32        7.17       13.11      4.56 o
   0   5  32        0.00        1.01      1.24 o
  -1   0  33       13.82       11.85      2.46 o
   1   0  33        5.42       16.81      3.09 o
  -2   1  33       10.74        9.50      2.05 o
  -1   1  33        5.04        6.22      1.46 o
   0   1  33        0.32        0.81      0.95 o
   1   1  33       58.46       62.95      4.12 o
   2   1  33       14.55       18.17      3.66 o
  -2   2  33       18.73       17.69      2.71 o
  -1   2  33        0.10        0.45      1.05 o
   0   2  33        7.39       12.71      1.83 o
   1   2  33       12.75       23.88      3.18 o
   2   2  33        0.25        1.37      2.24 o
  -2   3  33       35.19       35.65      4.22 o
  -1   3  33        1.11        1.77      1.26 o
   0   3  33        3.39        4.43      1.42 o
   1   3  33        6.41        5.78      1.49 o
   2   3  33        0.36        0.88      1.89 o
  -1   4  33        4.81        8.60      4.82 o
   0   4  33       18.59       28.95      4.37 o
   1   4  33        0.08        0.47      1.05 o
   0   5  33       26.68       23.41      5.19 o
  -2   0  34       15.35       15.27      9.17 o
   0   0  34       10.57       21.66      3.57 o
  -2   1  34        8.88        8.88      1.96 o
  -1   1  34        7.09        6.60      1.57 o
   0   1  34       59.94       67.97      3.96 o
   1   1  34       16.84       33.44      2.95 o
   2   1  34        0.12        3.48      1.59 o
  -2   2  34        6.33        9.09      3.07 o
  -1   2  34       26.81       28.85      4.15 o
   0   2  34       56.47       74.75      4.64 o
   1   2  34       27.06       40.82      3.85 o
   2   2  34        0.00       -0.18      2.14 o
  -2   3  34        0.00        0.21      1.23 o
  -1   3  34        5.29        8.11      1.85 o
   0   3  34        9.29       11.06      1.93 o
   1   3  34        0.48        1.36      1.16 o
   2   3  34        0.78       -0.06      1.91 o
  -1   4  34       54.93       39.65      6.38 o
   0   4  34        8.46       10.47      3.46 o
   1   4  34        1.28        2.86      1.67 o
  -1   0  35       41.76       42.46      4.39 o
   1   0  35       38.73       51.04      5.28 o
  -2   1  35        1.30        4.15      1.65 o
  -1   1  35        0.01        0.14      1.05 o
   0   1  35       24.12       30.16      2.72 o
   1   1  35      171.72      235.02     15.35 o
   2   1  35        6.53       11.28      2.40 o
  -2   2  35       41.20       57.58      6.32 o
  -1   2  35        1.82        3.21      1.33 o
   0   2  35       70.87       91.86      6.44 o
   1   2  35        0.01        1.10      1.19 o
   2   2  35        0.10        1.52      2.35 o
  -1   3  35        5.32        4.68      1.98 o
   0   3  35       11.67       15.70      2.50 o
   1   3  35       22.18       28.23      4.46 o
  -1   4  35       18.46       28.29      6.03 o
   0   4  35       14.04       28.21      5.08 o
   1   4  35        0.06        1.08      1.27 o
  -2   0  36        9.51       11.48      3.48 o
   0   0  36       22.48       25.36      3.45 o
   2   0  36        5.25        6.29      2.71 o
  -2   1  36        0.05        1.46      1.42 o
  -1   1  36        4.38        4.33      1.47 o
   0   1  36        6.64        4.75      1.37 o
   1   1  36        0.71        5.31      1.51 o
   2   1  36        3.18        6.16      1.86 o
  -2   2  36       30.88       42.53      3.92 o
  -1   2  36       10.73        8.20      1.98 o
   0   2  36        1.67        2.87      1.41 o
   1   2  36       13.27       25.64      3.36 o
   2   2  36        6.29        7.05      5.08 o
  -1   3  36       27.90       32.56      3.61 o
   0   3  36        0.18        2.20      1.26 o
   1   3  36        3.91        5.79      1.96 o
   0   4  36       12.73       17.35      3.18 o
  -1   0  37        0.79        0.80      1.64 o
   1   0  37        0.00        2.72      2.40 o
  -2   1  37        0.94        1.59      1.64 o
  -1   1  37        0.07        0.26      1.23 o
   0   1  37       20.99       25.58      2.55 o
   1   1  37        1.78        4.55      1.54 o
   2   1  37        0.00        2.20      1.56 o
  -1   2  37        0.00        0.82      1.37 o
   0   2  37       17.01       23.51      2.84 o
   1   2  37        0.01        1.66      1.53 o
  -1   3  37        2.25        3.79      2.00 o
   0   3  37       55.61       95.06      6.78 o
   1   3  37       30.34       41.60      5.08 o
   0   0  38       25.82       28.01      6.06 o
  -1   1  38        2.30        2.35      1.53 o
   0   1  38        8.88       10.10      1.78 o
   1   1  38        0.27        3.14      1.42 o
  -1   2  38        7.57       12.27      2.73 o
   0   2  38       13.20       16.43      2.42 o
   1   2  38       42.70       69.03      5.48 o
   0   3  38        0.82        2.19      1.33 o
  -1   0  39        3.96        4.67      2.57 o
   1   0  39        4.26        3.81      2.19 o
  -1   1  39       14.17       16.07      4.23 o
   0   1  39        1.65        2.48      1.28 o
   1   1  39        2.84        4.75      1.60 o
  -1   2  39        1.10        2.37      1.87 o
   0   2  39        5.98        4.50      1.67 o
   1   2  39        1.63        2.60      2.31 o
   0   0  40       12.95       21.16      3.79 o
  -1   1  40        4.02        2.60      1.71 o
   0   1  40        2.18        4.24      1.45 o
   0   2  40        2.34        7.16      1.95 o
 
